# Supplementary material for: Potato and sweetpotato breeding at the International Potato Center: approaches, outcomes and the way forward
Source: Theor Appl Genet. 2023 Dec 19;137(1):12. doi: 10.1007/s00122-023-04515-7 (PMC10730645; doi:10.1007/s00122-023-04515-7)
Supplement: Supplementary file 1 — Supplementary file1 (XLSX 47 kb) [file 122_2023_4515_MOESM1_ESM.xlsx]

## Sheet: CIP potato varieties
Continent	Country	One CGIAR region	CIP Number	Official name of the variety	Parent Female	Parent Male	Year of cross	Year of formal release	Institutional source	Release classification according to Thiele et al. (2008)
ASIA	Indonesia	SEA	CIP397073.16	--	392823.4=(LR93.120)	392820.1=(C93.154)	1997	--		3) NARS selections from CIP crosses
ASIA	Bangladesh	SA		4.26R	Patronese	TPS-67		2012	Bangladesh	3) NARS selections from CIP crosses
ASIA	Bangladesh	SA		4.4O	934	TPS-67		2012	Bangladesh	3) NARS selections from CIP crosses
ASIA	Georgia	CWANA	CIP396311.1	AISI	391925	C92.030	1996	2020		3) NARS selections from CIP crosses
ASIA	Kazakhstan	CWANA	CIP397077.16	Alliance	392025.7=(LR93.221)	392820.1=(C93.154)	1997	2009		3) NARS selections from CIP crosses
ASIA	Indonesia	SEA		Amabile	Atlantic	393281		2013	CIP, Peru	3) NARS selections from CIP crosses
LAC	Peru	LAC	CIP384866.5	Amarilis-INIA	376724.1=(85LB70.5)	BULK PRECOZ	1984	1993		3) NARS selections from CIP crosses
ASIA	Indonesia	SEA		Andina	CIP391580.30	CIP385524.09		2011	CIP, Peru	3) NARS selections from CIP crosses
LAC	Venezuela	LAC	CIP380013.12	Andinita	GRETA	378502	1980	1987		3) NARS selections from CIP crosses
SSA	Mozambique	ESA	CIP384321.19	Angonia	380479	BULK 3	1984	2011		3) NARS selections from CIP crosses
ASIA	Indonesia	SEA		AR 7 Agrihorti	Atlantic	Repita (Repita: CIP382121.25 x CIP575049)		2015	CIP, Peru	4) NARS crosses from CIP progenitors
ASIA	Indonesia	SEA		AR 8 Agrihorti	Atlantic	Repita (Repita: CIP382121.25 x CIP575049)		2015	CIP, Peru	4) NARS crosses from CIP progenitors
ASIA	Indonesia	SEA		AR.07	Atlantic	LBr. 40		2015		4) NARS crosses from CIP progenitors
ASIA	Indonesia	SEA		AR.08	Atlantic	LBr. 40		2015		4) NARS crosses from CIP progenitors
SSA	Kenya	ESA	CIP381381.20	Asante	378494	PRECOZ BULK	1981	1998	KALRO	3) NARS selections from CIP crosses
SSA	Tanzania	ESA	CIP381381.20	Asante	378494	PRECOZ BULK	1981	2012		3) NARS selections from CIP crosses
LAC	Peru	LAC	CIP376180.6	Atahualpa	373076	BULK	1976	1998		3) NARS selections from CIP crosses
SSA	Madagascar	ESA	CIP381381.13	Avotre	378494	PRECOZ BULK	1981	1999		3) NARS selections from CIP crosses
SSA	Ethiopia	ESA	CIP378501.3	Awash	I-1058B	700111=(Paccosan)	1978	1991		3) NARS selections from CIP crosses
SSA	Nigeria	WCA	CIP393371.58	Babban	387170	389746	1993	2023	NRCRI and CIP	3) NARS selections from CIP crosses
SSA	Ethiopia	ESA	CIP384321.3	Babu	380479	BULK 3	1984	2011		3) NARS selections from CIP crosses
ASIA	China	SEA		Baimao No.10	#N/A	#N/A		2021		4) NARS crosses from CIP progenitors
ASIA	China	SEA		Baimao No.5	#N/A	#N/A		2020		2) NARS-bred varieties distributed by CIP
ASIA	China	SEA		Baimao No.8	#N/A	#N/A		2020		4) NARS crosses from CIP progenitors
ASIA	China	SEA		Baimao No.9	#N/A	#N/A		2020		4) NARS crosses from CIP progenitors
ASIA	Indonesia	SEA		Balsa	CIP378015.16	TS-2		2005	CIP, Peru	3) NARS selections from CIP crosses
SSA	Angola	ESA	CIP396036.201	Barcelhina	393078	393383	1996	2014		3) NARS selections from CIP crosses
ASIA	Bangladesh	SA	CIP396311.1	BARI Alu-72	391925	C92.030	1996	2016	CIP,Peru	3) NARS selections from CIP crosses
ASIA	Bangladesh	SA	CIP392820.1	BARI Alu-73	MONALISA	388216.1=(YY.5)	1992	2016	CIP,Peru	3) NARS selections from CIP crosses
ASIA	Bangladesh	SA	CIP380606.6	BARI Alu-78	65-ZA-5	CFK 69.1	1980	2017	CIP,Peru	3) NARS selections from CIP crosses
ASIA	Bangladesh	SA	CIP397029.21	BARI Alu-81	92.118	92.187	1997	2019	CIP,Peru	3) NARS selections from CIP crosses
ASIA	Bangladesh	SA	CIP304371.67	BARI Alu-87	MONALISA	92.187	2004	2019	CIP,Peru	3) NARS selections from CIP crosses
ASIA	Bangladesh	SA	CIP392797.22	BARI Alu-88	387521	APHRODITE	1992	2019	CIP,Peru	3) NARS selections from CIP crosses
ASIA	Bangladesh	SA	CIP393280.64	BARI Potato -53	387015	386316.14=(XY.14)	1993	2014	CIP,Peru	3) NARS selections from CIP crosses
ASIA	Bangladesh	SA		BARI Potato-40	Patrones	TPS-67		2012	Bangladesh	3) NARS selections from CIP crosses
ASIA	Bangladesh	SA		BARI Potato-41	Carlita	TPS-67		2012	Bangladesh	3) NARS selections from CIP crosses
ASIA	Bangladesh	SA	CIP393371.58	BARI Potato-46	387170	389746	1993	2013	CIP,Peru	3) NARS selections from CIP crosses
ASIA	Bangladesh	SA		BARI Potato-47	Cardinal	TPS-67		2014	Bangladesh	3) NARS selections from CIP crosses
ASIA	Bangladesh	SA		BARI Potato-48	MF II	TPS-67		2014	Bangladesh	3) NARS selections from CIP crosses
ASIA	Bangladesh	SA		BARI Potato-49	Baraka	TPS-67		2014	Bangladesh	3) NARS selections from CIP crosses
ASIA	Bangladesh	SA		BARI Potato-50	V-6	TPS-67		2014	Bangladesh	3) NARS selections from CIP crosses
ASIA	Bangladesh	SA		BARI TPS-1	MF-II	TPS-67		1997	CIP, Peru	3) NARS selections from CIP crosses
ASIA	Bangladesh	SA		BARI TPS-2	TPS-7	TPS-67		1997	CIP, Peru	3) NARS selections from CIP crosses
LAC	Peru	LAC	CIP392780.1	BASADRE	703364=(SEDAFIN)	YY.3	1992	1997		3) NARS selections from CIP crosses
SSA	Congo	WCA	CIP380583.8	Baseko	720087=(SERRANA)	720045=(ATZIMBA)	1980	1994		3) NARS selections from CIP crosses
SSA	Zaire	WCA	CIP380583.8	Baseko	720087=(SERRANA)	720045=(ATZIMBA)	1980	1995		3) NARS selections from CIP crosses
ASIA	China	SEA		Beifang No.001	#N/A	#N/A		2020		4) NARS crosses from CIP progenitors
ASIA	China	SEA		Beifang No.002	#N/A	#N/A		2020		4) NARS crosses from CIP progenitors
ASIA	China	SEA		Beifang No.008	#N/A	#N/A		2020		4) NARS crosses from CIP progenitors
ASIA	China	SEA		Beifang No.009	#N/A	#N/A		2020		2) NARS-bred varieties distributed by CIP
ASIA	China	SEA		Beifang No.017	#N/A	#N/A		2022		4) NARS crosses from CIP progenitors
ASIA	China	SEA		Beishu No.1	#N/A	#N/A		2018		2) NARS-bred varieties distributed by CIP
ASIA	China	SEA		Beishu No.2	#N/A	#N/A		2018		2) NARS-bred varieties distributed by CIP
SSA	Ethiopia	ESA	CIP393371.58	Belete	387170	389746	1993	2009		3) NARS selections from CIP crosses
ASIA	China	SEA		Benshu No.11	#N/A	#N/A		2022		2) NARS-bred varieties distributed by CIP
ASIA	China	SEA		Benshu No.4	#N/A	#N/A		2018		4) NARS crosses from CIP progenitors
ASIA	China	SEA		Benshu No.6	#N/A	#N/A		2020		2) NARS-bred varieties distributed by CIP
ASIA	China	SEA		Bingshu No.26	#N/A	#N/A		2019		2) NARS-bred varieties distributed by CIP
ASIA	China	SEA		Bingshu No.28	#N/A	#N/A		2020		4) NARS crosses from CIP progenitors
ASIA	China	SEA		Bingshu No.29	#N/A	#N/A		2020		2) NARS-bred varieties distributed by CIP
ASIA	China	SEA		Bingshu No.6	#N/A	#N/A		2019		4) NARS crosses from CIP progenitors
LAC	Costa Rica	LAC	CIP386040.9	Birris	CFK-69.1	GRUPO I (BK)	1986	1996		3) NARS selections from CIP crosses
ASIA	China	SEA		Bishu No.2	Cooperation 88	Mira		2008	Bijie Agricultural Science Institute	4) NARS crosses from CIP progenitors
SSA	Angola	ESA	CIP371056.175	Boa Branca	--	--	1971	1993		3) NARS selections from CIP crosses
ASIA	Indonesia	SEA		Bonito	Bliss	Medians**		2021		4) NARS crosses from CIP progenitors
SSA	Ethiopia	ESA	CIP387224.25	Bulle	382121	676008=(I-1039)	1987	2005		3) NARS selections from CIP crosses
LAC	Peru	LAC	CIP380389.1	Canchan-INIA	BL-1.2	MURILLO III-80	1980	1990		3) NARS selections from CIP crosses
ASIA	Indonesia	SEA	CIP392797.22	Candidate	387521	APHRODITE	1992	--		3) NARS selections from CIP crosses
ASIA	Laos	SEA	CIP392797.22	Candidate	387521	APHRODITE	1992	--		3) NARS selections from CIP crosses
ASIA	Vietnam	SEA	CIP392797.22	Candidate	387521	APHRODITE	1992	--		3) NARS selections from CIP crosses
LAC	Peru	LAC	CIP380496.6	Chagllina-INIA	INDIA-1058 B	XY BULK	1980	1995		3) NARS selections from CIP crosses
SSA	Ethiopia	ESA	CIP387412.2	Chala	575010=(INDIA-1062)	800938=(AVRDC-1287.19)	1987	2005		3) NARS selections from CIP crosses
ASIA	Bangladesh	SA	CIP384073.457	Chamak/BARI Alu-11	720087=(SERRANA)	378017.2=(LT-7)	1984	1993	CIP,Peru	3) NARS selections from CIP crosses
ASIA	China	SEA		Changlei No.10	#N/A	#N/A		2022		2) NARS-bred varieties distributed by CIP
ASIA	China	SEA		Changlei No.3	#N/A	#N/A		2020		4) NARS crosses from CIP progenitors
ASIA	China	SEA		Changlei No.6	#N/A	#N/A		2021		4) NARS crosses from CIP progenitors
ASIA	China	SEA		Changlei No.8	#N/A	#N/A		2021		4) NARS crosses from CIP progenitors
ASIA	China	SEA		Changlei No.9	#N/A	#N/A		2022		4) NARS crosses from CIP progenitors
LAC	Peru	LAC	CIP384688.2	Chata Roja	379452=((84PT-68) 379452.5)	BULK-LAT	1984	2000		3) NARS selections from CIP crosses
ASIA	China	SEA		Chenghui No.2	#N/A	#N/A		2022		2) NARS-bred varieties distributed by CIP
SSA	Mozambique	ESA	CIP395015.6	Chitukuko	393083	391679	1995	2011		3) NARS selections from CIP crosses
ASIA	China	SEA		Chuanliangshu No.1	Serrana	Apat		2008	High Mountain Crop Research Station of Liangshan prefecture Xichang Agricultural Sciences Research Institute	2) NARS-bred varieties distributed by CIP
ASIA	China	SEA		Chuanliangshu No.10	Huishun 23	S01-266		2013	Liangshan prefecture Xichang Agricultural Sciences Research Institute	4) NARS crosses from CIP progenitors
ASIA	China	SEA		Chuanliangshu No.2	Chuanyu No.8	Apat		2009	High Mountain Crop Research Station of Liangshan prefecture Xichang Agricultural Sciences Research Institute	2) NARS-bred varieties distributed by CIP
ASIA	China	SEA		Chuanliangshu No.4	Schwalbe	56－2		2009	High Mountain Crop Research Station of Liangshan prefecture Xichang Agricultural Sciences Research Institute	4) NARS crosses from CIP progenitors
ASIA	China	SEA		Chuanliangshu No.5	36-5(377967.5x X-1)	schwalbe		2010	High Mountain Crop Research Station of Liangshan prefecture Xichang Agricultural Sciences Research Institute	4) NARS crosses from CIP progenitors
ASIA	China	SEA		Chuanliangshu No.7	IX-55-6	390344-8		2012	High Mountain Crop Research Station of Liangshan prefecture Xichang Agricultural Sciences Research Institute	4) NARS crosses from CIP progenitors
ASIA	China	SEA		Chuanliangshu No.9	Liangshu 97	Serrana		2012	High Mountain Crop Research Station of Liangshan prefecture Xichang Agricultural Sciences Research Institute	2) NARS-bred varieties distributed by CIP
ASIA	China	SEA		Chuanliangyu No.1	#N/A	#N/A		2020		4) NARS crosses from CIP progenitors
ASIA	China	SEA		Chuanliangyu No.13	#N/A	#N/A		2022		4) NARS crosses from CIP progenitors
ASIA	China	SEA		Chuanliangyu No.14	#N/A	#N/A		2022		4) NARS crosses from CIP progenitors
ASIA	China	SEA		Chuanliangyu No.15	#N/A	#N/A		2022		4) NARS crosses from CIP progenitors
ASIA	China	SEA		Chuanliangyu No.16	#N/A	#N/A		2022		4) NARS crosses from CIP progenitors
ASIA	China	SEA		Chuanyu 117	65-ZA-5	DTO-28		2010	Crop Institute of Sichuan Academy of Agricultural Sciences	3) NARS selections from CIP crosses
ASIA	China	SEA		Chuanyu 12	44-4	Katahdin		2010	Crop Institute of Sichuan Academy of Agricultural Sciences	4) NARS crosses from CIP progenitors
ASIA	China	SEA		Chuanyu 16	LR93.309	C93.154		2014	Crop Institute of Sichuan Academy of Agricultural Sciences	3) NARS selections from CIP crosses
ASIA	China	SEA		Chuanyu 39	379645	Y－l		1996	Crop Institute of Sichuan Academy of Agricultural Sciences	3) NARS selections from CIP crosses
ASIA	China	SEA		Chuanyu 802	387415.32 x 390357.4			2011	Crop Institute of Sichuan Academy of Agricultural Sciences	3) NARS selections from CIP crosses
ASIA	China	SEA		Chuanyu No.10	44-4	Liangshu No.3		2006	Crop Institute of Sichuan Academy of Agricultural Sciences	4) NARS crosses from CIP progenitors
ASIA	China	SEA		Chuanyu No.117	65-ZA-5	DTO-28		2020		3) NARS selections from CIP crosses
ASIA	China	SEA		Chuanyu No.20	#N/A	#N/A		2020		3) NARS selections from CIP crosses
ASIA	China	SEA		Chuanyu No.21	#N/A	#N/A		2020		4) NARS crosses from CIP progenitors
ASIA	China	SEA		Chuanyu No.22	#N/A	#N/A		2022		4) NARS crosses from CIP progenitors
ASIA	China	SEA		Chuanyu No.4	C1andia	7xy-1		1997	Crop Institute of Sichuan Academy of Agricultural Sciences	3) NARS selections from CIP crosses
ASIA	China	SEA		Chuanyu No.5	LT-1	377970		2000	Crop Institute of Sichuan Academy of Agricultural Sciences	3) NARS selections from CIP crosses
ASIA	China	SEA		Chuanyu No.50	#N/A	#N/A		2019		3) NARS selections from CIP crosses
ASIA	China	SEA		Chuanyu No.6	44-4	Liangshu No.3		2004	Crop Institute of Sichuan Academy of Agricultural Sciences	4) NARS crosses from CIP progenitors
ASIA	China	SEA		Chuanyu No.8	Serrana			2005	Crop Institute of Sichuan Academy of Agricultural Sciences	2) NARS-bred varieties distributed by CIP
ASIA	China	SEA		Chuanyu No.802	387415.32 x 390357.4			2020		3) NARS selections from CIP crosses
ASIA	China	SEA		Chuanyu No.85	#N/A	#N/A		2019		3) NARS selections from CIP crosses
ASIA	China	SEA		Chuanyucai No.1	C92.140	C93.154		2013	Crop Institute of Sichuan Academy of Agricultural Sciences	3) NARS selections from CIP crosses
SSA	Kenya	ESA	CIP398208.704	Chulu	393372	392634	1998	2017	CIP	3) NARS selections from CIP crosses
SSA	Malawi	ESA	CIP395015.6	Chuma	393083	391679	1995	2011		3) NARS selections from CIP crosses
ASIA	China	SEA		Chunhua No.2	#N/A	#N/A		2022		4) NARS crosses from CIP progenitors
ASIA	China	SEA		Chunshu No.10	#N/A	#N/A		2020		4) NARS crosses from CIP progenitors
ASIA	China	SEA		Chunshu No.11	#N/A	#N/A		2022		4) NARS crosses from CIP progenitors
ASIA	China	SEA		Chunshu No12	#N/A	#N/A		2022		4) NARS crosses from CIP progenitors
ASIA	Nepal	SA		CIP393073.179	387015	389746			CIP, Peru	3) NARS selections from CIP crosses
ASIA	Nepal	SA		CIP395112.32	391686	393079			CIP, Peru	3) NARS selections from CIP crosses
LAC	Colombia	LAC	CIP390663.8	CIP-BACATA	720087=(SERRANA)	386316.14=(XY.14)	1990	2021		3) NARS selections from CIP crosses
SSA	Cameroon	WCA	CIP381381.13	CIPIRA	378494	PRECOZ BULK	1981	1992		3) NARS selections from CIP crosses
ASIA	China	SEA		Cooperation 001	387115	XY.14		2005	Huize Agricultural Technology Extension Center and RTs Crops Research Institute of Yunnan Normal University	3) NARS selections from CIP crosses
ASIA	China	SEA		Cooperation 002	387004	387171		2005	Huize Agricultural Technology Extension Center and RTs Crops Research Institute of Yunnan Normal University	3) NARS selections from CIP crosses
ASIA	China	SEA		Cooperation 003	381400	387334		2006	Huize Agricultural Technology Extension Center and RTs Crops Research Institute of Yunnan Normal University	3) NARS selections from CIP crosses
ASIA	China	SEA		Cooperation 203	391002	391680		2005	RTs Crops Research Institute of Yunnan Normal University and Dali Agricultural Sciences Research Institute	3) NARS selections from CIP crosses
ASIA	China	SEA		Cooperation 23	381065	XY-13		2006	Huize Agricultural Technology Extension Center and RTs Crops Research Institute of Yunnan Normal University	3) NARS selections from CIP crosses
ASIA	China	SEA		Cooperation 3810	393078	391680		2005	RTs Crops Research Institute of Yunnan Normal University and Dali Agricultural Sciences Research Institute	3) NARS selections from CIP crosses
ASIA	China	SEA		Cooperation 88	I-1085	BLK2		2001	Huize Agricultural Technology Extension Center and RTs Crops Research Institute of Yunnan Normal University	3) NARS selections from CIP crosses
LAC	Peru	LAC	CIP379706.27	Costanera	377257.1=(LT-1)	PVX + PVY BULK	1979	1994		3) NARS selections from CIP crosses
SSA	Ethiopia	ESA	CIP396004.337	Dagem	391003	393383	1996	2013		3) NARS selections from CIP crosses
SSA	Ethiopia	ESA	CIP392618.511	Dancha	--	--	1992	2009		3) NARS selections from CIP crosses
ASIA	China	SEA		Dangshu No.6	Longshu No.3	94-3-17		2012	Dangchang Potato Center	4) NARS crosses from CIP progenitors
ASIA	China	SEA		Danma No.3	#N/A	#N/A		2021		2) NARS-bred varieties distributed by CIP
ASIA	China	SEA		Dashu No.1	#N/A	#N/A		2019		4) NARS crosses from CIP progenitors
ASIA	China	SEA		Datongliwaihuang	#N/A	#N/A		2019		3) NARS selections from CIP crosses
ASIA	China	SEA		Dayu No.2	#N/A	#N/A		2019		4) NARS crosses from CIP progenitors
ASIA	China	SEA		Dayu No.3	#N/A	#N/A		2019		2) NARS-bred varieties distributed by CIP
ASIA	Indonesia	SEA		Dea	Astarte	DTO 28 (CIP)		2008	CIP, Peru	4) NARS crosses from CIP progenitors
SSA	Ethiopia	ESA	CIP384321.19	Degemegn	380479	BULK 3	1984	2002		3) NARS selections from CIP crosses
ASIA	China	SEA		Deshu No.2	Hui-2	PB06		2011	Cash Crop Research Institute, Yunnan Academy of Agricultural Sciences and Dehong Prefecture Agricultural Sciences Research Institute	4) NARS crosses from CIP progenitors
ASIA	China	SEA		Deshu No.3	#N/A	#N/A		2018		4) NARS crosses from CIP progenitors
ASIA	Bangladesh	SA	CIP385079.364	Dheera/BARI Alu-12	MAINE-53	377889	1985	1993	CIP,Peru	3) NARS selections from CIP crosses
ASIA	China	SEA		Dianshu No.1418	#N/A	#N/A		2023		4) NARS crosses from CIP progenitors
ASIA	China	SEA		Dianshu No.1428	#N/A	#N/A		2023		4) NARS crosses from CIP progenitors
ASIA	China	SEA		Dianshu No.23	#N/A	#N/A		2018		4) NARS crosses from CIP progenitors
ASIA	China	SEA		Dianshu No.47	#N/A	#N/A		2018		3) NARS selections from CIP crosses
ASIA	China	SEA		Dianshu No.6	387132	387171		2005	Yunnan Normal Univetsity and Yunnan Agricultural University	3) NARS selections from CIP crosses
ASIA	China	SEA		Dingshu No.1	Gan 3Y4	Ranger		2009	Dingxi Academy of Agricultural Sciences, Gansu Agricultural University	4) NARS crosses from CIP progenitors
ASIA	China	SEA		Dingshu No.3	#N/A	#N/A		2022		2) NARS-bred varieties distributed by CIP
ASIA	China	SEA		Dingshu No.5	#N/A	#N/A		2020		4) NARS crosses from CIP progenitors
ASIA	China	SEA		Dingshu No.6	#N/A	#N/A		2020		4) NARS crosses from CIP progenitors
ASIA	China	SEA		Dingshu No.7	#N/A	#N/A		2022		4) NARS crosses from CIP progenitors
ASIA	China	SEA		Dingshu No.9	#N/A	#N/A		2022		4) NARS crosses from CIP progenitors
ASIA	China	SEA		Dongnong 305	Atlantic	Ns12-156-1-1		2004	Northeast Agricultural University	4) NARS crosses from CIP progenitors
ASIA	China	SEA		Dongnong 308	W4	NS79-12-1		2009	Northeast Agricultural University	4) NARS crosses from CIP progenitors
ASIA	China	SEA		Dongnong 310	Nigulinsiji	Ns material mixed pollen		2013	Northeast Agricultural University	4) NARS crosses from CIP progenitors
ASIA	China	SEA		Dongnong 311	Nigulinsiji	Ns material mixed pollen		2013	Northeast Agricultural University	4) NARS crosses from CIP progenitors
ASIA	China	SEA		Dongnong No.303	#N/A	#N/A		2021		2) NARS-bred varieties distributed by CIP
ASIA	China	SEA		Dongnong No.312	#N/A	#N/A		2021		4) NARS crosses from CIP progenitors
ASIA	China	SEA		Dongshu No.1	#N/A	#N/A		2018		4) NARS crosses from CIP progenitors
ASIA	China	SEA		Dongshu No.2	#N/A	#N/A		2018		2) NARS-bred varieties distributed by CIP
ASIA	China	SEA		Dongshu No.5	#N/A	#N/A		2019		2) NARS-bred varieties distributed by CIP
ASIA	China	SEA		Dongshu No.6	#N/A	#N/A		2019		2) NARS-bred varieties distributed by CIP
LAC	Costa Rica	LAC	CIP385524.9	Durán	380475	BULK-1 (85LB54.11)	1985	2011		3) NARS selections from CIP crosses
SSA	Congo	WCA	CIP380606.6	Enfula	65-ZA-5	CFK 69.1	1980	1994		3) NARS selections from CIP crosses
SSA	Zaire	WCA	CIP380606.6	Enfula	65-ZA-5	CFK 69.1	1980	1995		3) NARS selections from CIP crosses
ASIA	China	SEA		E-potato No.1	C.F.K-69.1	674-5		1996	Hubei Enshi Sourthen Potato Research Center	4) NARS crosses from CIP progenitors
ASIA	China	SEA		E-potato No.12	#N/A	#N/A		2018		4) NARS crosses from CIP progenitors
ASIA	China	SEA		E-potato No.13	#N/A	#N/A		2018		4) NARS crosses from CIP progenitors
ASIA	China	SEA		E-potato No.14	#N/A	#N/A		2018		4) NARS crosses from CIP progenitors
ASIA	China	SEA		E-potato No.15	#N/A	#N/A		2018		4) NARS crosses from CIP progenitors
ASIA	China	SEA		E-potato No.16	#N/A	#N/A		2018		4) NARS crosses from CIP progenitors
ASIA	China	SEA		E-potato No.3	7914-33	59-5-86		2003	Hubei Enshi Sourthen Potato Research Center	4) NARS crosses from CIP progenitors
ASIA	China	SEA		E-potato No.5	393143-12	NS51-5		2008	Hubei Enshi Sourthen Potato Research Center	4) NARS crosses from CIP progenitors
ASIA	China	SEA		E-potato No.8	393143-12	NS51-5		2010	Hubei Enshi Sourthen Potato Research Center	4) NARS crosses from CIP progenitors
ASIA	Indonesia	SEA		Erika	No.676098	I-1085		2005	CIP, Peru	3) NARS selections from CIP crosses
ASIA	Pakistan	SA		Faisalabad white	CIP386043-12			2000	VRI, AARI, Faisalabad	3) NARS selections from CIP crosses
ASIA	Tajikistan	CWANA	CIP397077.16	Fayzobod	392025.7=(LR93.221)	392820.1=(C93.154)	1997	2015		3) NARS selections from CIP crosses
ASIA	China	SEA		Feiwuruita	#N/A	#N/A		2018		2) NARS-bred varieties distributed by CIP
ASIA	China	SEA		Fengshu No.3	#N/A	#N/A		2020		3) NARS selections from CIP crosses
ASIA	China	SEA		Fengshu No.4	#N/A	#N/A		2020		4) NARS crosses from CIP progenitors
LAC	Costa Rica	LAC	CIP386056.7	Floresta	380493	377251	1986	1996		3) NARS selections from CIP crosses
ASIA	Indonesia	SEA	CIP370120	Fries	JH-222= Kufri Jawarhar (autopolinizad SELF)	PS-4904	1970	2003	CIP, Peru	3) NARS selections from CIP crosses
ASIA	Indonesia	SEA		Fries	JH-222= Kufri Jawarhar (autopolinizad SELF)	PS-4904		2005	CIP, Peru	3) NARS selections from CIP crosses
ASIA	China	SEA		Fucaishu No.2	#N/A	#N/A		2022		4) NARS crosses from CIP progenitors
ASIA	China	SEA		Fujin	#N/A	#N/A		2018		4) NARS crosses from CIP progenitors
ASIA	China	SEA		Fuke No.212	#N/A	#N/A		2018		4) NARS crosses from CIP progenitors
ASIA	China	SEA		Fuke No.76	#N/A	#N/A		2018		4) NARS crosses from CIP progenitors
ASIA	China	SEA		Funongshu No.1	#N/A	#N/A		2022		4) NARS crosses from CIP progenitors
SSA	Ethiopia	ESA	CIP387096.11	Gabbisa	382119	575049=(CEW-69-1)	1987	2005		3) NARS selections from CIP crosses
ASIA	China	SEA		Ganken No.8	#N/A	#N/A		2023		4) NARS crosses from CIP progenitors
ASIA	China	SEA		Ganken No.9	#N/A	#N/A		2023		2) NARS-bred varieties distributed by CIP
ASIA	China	SEA		Gannongshu No.10	#N/A	#N/A		2022		2) NARS-bred varieties distributed by CIP
ASIA	China	SEA		Gannongshu No.12	#N/A	#N/A		2021		4) NARS crosses from CIP progenitors
ASIA	China	SEA		Gannongshu No.13	#N/A	#N/A		2021		4) NARS crosses from CIP progenitors
ASIA	China	SEA		Gannongshu No.7	#N/A	#N/A		2020		2) NARS-bred varieties distributed by CIP
ASIA	China	SEA		Gannongshu No.8	#N/A	#N/A		2020		2) NARS-bred varieties distributed by CIP
ASIA	China	SEA		Gannongshu No.9	#N/A	#N/A		2022		2) NARS-bred varieties distributed by CIP
ASIA	China	SEA		Gaoyuan No.2	#N/A	#N/A		2022		2) NARS-bred varieties distributed by CIP
ASIA	China	SEA		Gaoyuan No.8	#N/A	#N/A		2022		2) NARS-bred varieties distributed by CIP
SSA	Rwanda	WCA	CIP387233.24	Gikungu	382134	676008=(I-1039)	1987	1992		3) NARS selections from CIP crosses
SSA	Ethiopia	ESA	CIP382173.12	Gorebela	380088	BULK MEX	1982	2002		3) NARS selections from CIP crosses
SSA	Ethiopia	ESA	CIP384321.9	Guasa	380479	BULK 3	1984	2002		3) NARS selections from CIP crosses
SSA	Ethiopia	ESA	CIP386423.13	Gudanie	--	--	1986	2006		3) NARS selections from CIP crosses
ASIA	China	SEA		Hanfeng No.1	#N/A	#N/A		2020		4) NARS crosses from CIP progenitors
ASIA	China	SEA		Hanjin No.2	#N/A	#N/A		2019		2) NARS-bred varieties distributed by CIP
ASIA	China	SEA		Hanwei No.1	#N/A	#N/A		2019		2) NARS-bred varieties distributed by CIP
ASIA	Bangladesh	SA	CIP379666.501	Heera/BARI Alu-1	377831	377260.1=(MARIA TROPICAL)	1979	1990	CIP,Peru	3) NARS selections from CIP crosses
ASIA	China	SEA		Hesebudongbanke	#N/A	#N/A		2018		2) NARS-bred varieties distributed by CIP
ASIA	China	SEA		Hong mei	Ns-3	LT301		2022		4) NARS crosses from CIP progenitors
ASIA	Vietnam	SEA		HongHa 2	MFII	TPS 67		1998	CIP, Peru	3) NARS selections from CIP crosses
ASIA	Vietnam	SEA		HongHa 7	TPS 7	TPS 67		1998	CIP, Peru	3) NARS selections from CIP crosses
ASIA	China	SEA		Hongji No. 7	#N/A	#N/A		2021		4) NARS crosses from CIP progenitors
ASIA	China	SEA		Hongji No. 8	#N/A	#N/A		2022		2) NARS-bred varieties distributed by CIP
ASIA	China	SEA		Hongji No.6	#N/A	#N/A		2019		4) NARS crosses from CIP progenitors
ASIA	China	SEA		Hongmei	Ns-3	LT301		2014	Inner Mongolia Academy of Agricultural and Husbandry Sciences and Inner Mongolia Lingtian Biotechnology Ltd. Company	4) NARS crosses from CIP progenitors
ASIA	China	SEA		Huadong No.1	#N/A	#N/A		2018		3) NARS selections from CIP crosses
ASIA	China	SEA		Huaen No.1	393076	391679		2009	Huazhong Agricultural University	3) NARS selections from CIP crosses
ASIA	China	SEA		Huahong No.1	#N/A	#N/A		2018		2) NARS-bred varieties distributed by CIP
ASIA	China	SEA		Huangrou No.2226	#N/A	#N/A		2020		2) NARS-bred varieties distributed by CIP
ASIA	China	SEA		Huashu No.1	#N/A	#N/A		2020		3) NARS selections from CIP crosses
ASIA	China	SEA		Huashu No.10	#N/A	#N/A		2020		3) NARS selections from CIP crosses
ASIA	China	SEA		Huashu No.12	#N/A	#N/A		2020		3) NARS selections from CIP crosses
ASIA	China	SEA		Huashu No.13	#N/A	#N/A		2020		3) NARS selections from CIP crosses
ASIA	China	SEA		Huashu No.14	#N/A	#N/A		2022		4) NARS crosses from CIP progenitors
ASIA	China	SEA		Huashu No.15	#N/A	#N/A		2022		4) NARS crosses from CIP progenitors
ASIA	China	SEA		Huashu No.2	#N/A	#N/A		2018		3) NARS selections from CIP crosses
ASIA	China	SEA		Huashu No.7	#N/A	#N/A		2018		4) NARS crosses from CIP progenitors
ASIA	China	SEA		Huashu No.8	#N/A	#N/A		2018		4) NARS crosses from CIP progenitors
ASIA	China	SEA		Huasong No.1	#N/A	#N/A		2018		4) NARS crosses from CIP progenitors
ASIA	China	SEA		Huasong No.7	#N/A	#N/A		2018		4) NARS crosses from CIP progenitors
ASIA	China	SEA		Huayu No.5	#N/A	#N/A		2018		3) NARS selections from CIP crosses
ASIA	China	SEA		Huayu No.6	#N/A	#N/A		2018		4) NARS crosses from CIP progenitors
ASIA	China	SEA		Huicheng No.3	#N/A	#N/A		2022		2) NARS-bred varieties distributed by CIP
ASIA	China	SEA		Huishu No.1	#N/A	#N/A		2018		2) NARS-bred varieties distributed by CIP
ASIA	China	SEA		Huishu No.10	Cooperation 23	Zaoshanghong		2014	Huize Agricultural Technology Extension Center	4) NARS crosses from CIP progenitors
ASIA	China	SEA		Huishu No.11	D22	Cooperation 334		2014	Huize Agricultural Technology Extension Center	4) NARS crosses from CIP progenitors
ASIA	China	SEA		Huishu No.9	Cooperation No.003	Hui-2		2012	Huize Agricultural Technology Extension Center and High Quality Agricultural Products Development co., LTD	4) NARS crosses from CIP progenitors
ASIA	Nepal	SA		I.P.Y-8	BWH-87.316	BK(LB)		2008	CIP, Peru	3) NARS selections from CIP crosses
LAC	Colombia	LAC	CIP379055.1	Ica Zipa	376932	374124	1979	1995		3) NARS selections from CIP crosses
LAC	Guatemala	LAC	CIP374080.5	ICTA Paquix	801013=(MEX 72 =I-1058)	700764=(Casa Blanca EE-2010)	1974	1995		3) NARS selections from CIP crosses
LAC	Costa Rica	LAC	CIP381390.30	IDIAFRIT	378973	BULK	1981	1996		3) NARS selections from CIP crosses
LAC	Panama	LAC	CIP381390.30	IDIAFRIT	378973	BULK	1981	1992		3) NARS selections from CIP crosses
LAC	Panama	LAC	CIP381381.13	IDIAP 92	378494	PRECOZ BULK	1981	1992		3) NARS selections from CIP crosses
LAC	Panama	LAC	CIP392797.22	IDIAP Roja -17	387521	APHRODITE	1992	2017		3) NARS selections from CIP crosses
SSA	Angola	ESA	CIP393227.44	IIA 50	--	--	1993	2013		3) NARS selections from CIP crosses
SSA	Angola	ESA	CIP393382.44	IIA50	387206	387338	1993	--		3) NARS selections from CIP crosses
SSA	Burundi	WCA	CIP381381.26	Ingabire	378494	PRECOZ BULK	1981	1992		3) NARS selections from CIP crosses
LAC	Peru	LAC	CIP377740.2	INIA - 301	703810=(OCH-5400)	STN BULK	1977	1999		3) NARS selections from CIP crosses
LAC	Peru	LAC	CIP391691.96	INIA 309, SERRANITA	381382	LB-CUZ.1	1991	2005		3) NARS selections from CIP crosses
LAC	Peru	LAC	CIP393371.58	INIA 310;Chucmarina	387170	389746	1993	2007		3) NARS selections from CIP crosses
LAC	Peru	LAC	CIP399085.23	INIA 311, Pallay Poncho	395296.2=(B1C4076.2)	395256.1=(B1C4036.1)	1999	2007		3) NARS selections from CIP crosses
LAC	Ecuador	LAC	CIP388790.24	INIAP Fripapa 99	676008=(INDIA-1039)	381397	1988	1995		3) NARS selections from CIP crosses
LAC	Ecuador	LAC	CIP388749.3	INIAP Margarita	381382	IVP-CE-10	1988	1995		3) NARS selections from CIP crosses
SSA	Cameroon	WCA	CIP386292.3	IRA-92	RENSKA	375333.1=(7XY.1)	1986	1992		3) NARS selections from CIP crosses
SSA	Rwanda	WCA	CIP396018.241	Izihirve	391046	393281	1996	2019		3) NARS selections from CIP crosses
SSA	Ethiopia	ESA	CIP37792.5	Jalenie	--	--	1977	2002		3) NARS selections from CIP crosses
ASIA	Nepal	SA		Janakdev	Atzimba	Desiree= Urgenta Depeache		1999	CIP, Peru	3) NARS selections from CIP crosses
ASIA	Georgia	CWANA	CIP388611.22	Javakheturi	720091=(MEX-32)	385305.1=(XY.9)	1988	--		3) NARS selections from CIP crosses
ASIA	China	SEA		Jiayu No.3	#N/A	#N/A		2022		2) NARS-bred varieties distributed by CIP
ASIA	China	SEA		Jincheng No.1	#N/A	#N/A		2018		2) NARS-bred varieties distributed by CIP
ASIA	China	SEA		Jincheng No.2	#N/A	#N/A		2020		2) NARS-bred varieties distributed by CIP
ASIA	China	SEA		Jingshu No.1	994002（B2）(Atzimba x TPS67)			2006	Qujing Agricultural Technology Extension Center and Malong Agricultural Technology Extension Center	3) NARS selections from CIP crosses
ASIA	China	SEA		Jingshu No.2	CIP994001（B）			2009	Qujing Agricultural Technology Extension Center	3) NARS selections from CIP crosses
ASIA	China	SEA		Jingshu No.3	CIP88005（A）(HPS-7/13)			2009	Qujing Agricultural Technology Extension Center	3) NARS selections from CIP crosses
ASIA	China	SEA		Jingshu No.4	ATZIMBA	TS-15		2013	Qujing Academy of Agricultural Sciences	3) NARS selections from CIP crosses
ASIA	China	SEA		Jingshu No.5	TPS-7	IPS-13		2013	Cash Crop Research Institute, Yunnan Academy of Agricultural Sciences	3) NARS selections from CIP crosses
ASIA	China	SEA		Jingzhangshu No.1	#N/A	#N/A		2018		4) NARS crosses from CIP progenitors
ASIA	China	SEA		Jingzhangshu No.2	#N/A	#N/A		2018		4) NARS crosses from CIP progenitors
ASIA	China	SEA		Jingzhangshu No.3	#N/A	#N/A		2021		2) NARS-bred varieties distributed by CIP
ASIA	China	SEA		Jingzhangshu No.4	#N/A	#N/A		2021		2) NARS-bred varieties distributed by CIP
ASIA	China	SEA		Jinongshu No.8511	#N/A	#N/A		2023		2) NARS-bred varieties distributed by CIP
ASIA	China	SEA		Jinshu No.15	#N/A	#N/A		2018		4) NARS crosses from CIP progenitors
ASIA	China	SEA		Jinshu No.16	NL94014	9333-11		2006	High Latitude Crop Research Institute, Shanxi Academy of Agricultural Sciences	4) NARS crosses from CIP progenitors
ASIA	China	SEA		Jinshu No.17	Jinshu No.7	(7xy.1		2007	High Latitude Crop Research Institute, Shanxi Academy of Agricultural Sciences	4) NARS crosses from CIP progenitors
ASIA	China	SEA		Jinshu No.18	9704-32	9333-10		2008	High Latitude Crop Research Institute, Shanxi Academy of Agricultural Sciences	4) NARS crosses from CIP progenitors
ASIA	China	SEA		Jinshu No.19	#N/A	#N/A		2020		4) NARS crosses from CIP progenitors
ASIA	China	SEA		Jinshu No.21	K299	NS0		2010	High Latitude Crop Research Institute, Shanxi Academy of Agricultural Sciences	4) NARS crosses from CIP progenitors
ASIA	China	SEA		Jinshu No.23	38437	04-1-20		2014	High Latitude Crop Research Institute, Shanxi Academy of Agricultural Sciences	4) NARS crosses from CIP progenitors
ASIA	China	SEA		Jinshu No.24	#N/A	#N/A		2018		4) NARS crosses from CIP progenitors
ASIA	China	SEA		Jintongshu No.0825	#N/A	#N/A		2022		4) NARS crosses from CIP progenitors
ASIA	China	SEA		Jinxiang	#N/A	#N/A		2021		3) NARS selections from CIP crosses
ASIA	China	SEA		Jinxiang No.8	#N/A	#N/A		2021		3) NARS selections from CIP crosses
ASIA	China	SEA		Jiudong No.1	#N/A	#N/A		2020		2) NARS-bred varieties distributed by CIP
ASIA	China	SEA		Jiushu No.1	#N/A	#N/A		2022		4) NARS crosses from CIP progenitors
ASIA	China	SEA		Jiweishu No.11	#N/A	#N/A		2022		2) NARS-bred varieties distributed by CIP
ASIA	China	SEA		Jiweishu No.6	#N/A	#N/A		2022		2) NARS-bred varieties distributed by CIP
ASIA	China	SEA		Jiweishu No.8	#N/A	#N/A		2022		2) NARS-bred varieties distributed by CIP
ASIA	China	SEA		Jizhangshu No.12	#N/A	#N/A		2018		2) NARS-bred varieties distributed by CIP
ASIA	China	SEA		Jizhangshu No.14	#N/A	#N/A		2018		4) NARS crosses from CIP progenitors
ASIA	China	SEA		Jizhangshu No.15	#N/A	#N/A		2018		4) NARS crosses from CIP progenitors
ASIA	China	SEA		Jizhangshu No.16	#N/A	#N/A		2018		4) NARS crosses from CIP progenitors
ASIA	China	SEA		Jizhangshu No.19	#N/A	#N/A		2018		4) NARS crosses from CIP progenitors
ASIA	China	SEA		Jizhangshu No.20	#N/A	#N/A		2018		4) NARS crosses from CIP progenitors
ASIA	China	SEA		Jizhangshu No.24	#N/A	#N/A		2018		4) NARS crosses from CIP progenitors
ASIA	China	SEA		Jizhangshu No.25	#N/A	#N/A		2018		2) NARS-bred varieties distributed by CIP
ASIA	China	SEA		Jizhangshu No.27	#N/A	#N/A		2021		3) NARS selections from CIP crosses
ASIA	China	SEA		Jizhangshu No.3	#N/A	#N/A		2018		2) NARS-bred varieties distributed by CIP
ASIA	China	SEA		Jizhangshu No.5	#N/A	#N/A		2018		2) NARS-bred varieties distributed by CIP
ASIA	China	SEA		Jizhangshu No.8	#N/A	#N/A		2018		4) NARS crosses from CIP progenitors
SSA	Burundi	WCA	CIP382147.18	Jubile	377880	BULK MEX	1982	1992		3) NARS selections from CIP crosses
SSA	Nigeria	WCA	CIP393371.157	Juriya	387170	389746	1993	2023	NRCRI and CIP	3) NARS selections from CIP crosses
SSA	Rwanda	WCA	CIP394611.112	Jyambere	780280=(PW-88-6203)	676008=(I-1039)	1994	2020		3) NARS selections from CIP crosses
SSA	Uganda	ESA	CIP374080.5	Kabale	801013=(MEX 72 =I-1058)	700764=(Casa Blanca EE-2010)	1974	1991		3) NARS selections from CIP crosses
SSA	Uganda	ESA	CIP393382.44	Kachpot 1	387206	387338	1993	2006		3) NARS selections from CIP crosses
SSA	Uganda	ESA	CIP393385.39	Kachpot 2	387232	387171	1993	2006		3) NARS selections from CIP crosses
ASIA	China	SEA		Kaishu No.1	#N/A	#N/A		2023		2) NARS-bred varieties distributed by CIP
ASIA	China	SEA		Kaishu No.2	#N/A	#N/A		2021		2) NARS-bred varieties distributed by CIP
LAC	Costa Rica	LAC	CIP393371.58	Kamuk	387170	389746	1993	2011		3) NARS selections from CIP crosses
ASIA	China	SEA		Kangnibeike	#N/A	#N/A		2021		2) NARS-bred varieties distributed by CIP
ASIA	China	SEA		Kangqing 9-1	BR63-5	104.12LB		2008	Institute of Plant Protection,CAS and Cash Crop Research Institute, Yunnan Academy of Agricultural Sciences	3) NARS selections from CIP crosses
ASIA	Indonesia	SEA		Kastanum	CIP393077.54	CIP391011.17		2011	CIP, Peru	3) NARS selections from CIP crosses
LAC	Peru	LAC	CIP399062.118	Kawsay	395286	395282	1999	2017		3) NARS selections from CIP crosses
SSA	Rwanda	WCA	CIP393077.159	Kazeneza	387348	389746	1993	2019		3) NARS selections from CIP crosses
SSA	Kenya	ESA	CIP393371.58	Kenya Mpya	387170	389746	1993	2010	KALRO	3) NARS selections from CIP crosses
SSA	Rwanda	WCA	CIP392797.22	Kerekezo	387521	APHRODITE	1992	2020		3) NARS selections from CIP crosses
ASIA	China	SEA		Kexin No.23	#N/A	#N/A		2017		4) NARS crosses from CIP progenitors
ASIA	China	SEA		Kexin No.25	#N/A	#N/A		2019		4) NARS crosses from CIP progenitors
ASIA	China	SEA		Kexin No.28	#N/A	#N/A		2018		4) NARS crosses from CIP progenitors
ASIA	China	SEA		Kexin No.34	#N/A	#N/A		2020		4) NARS crosses from CIP progenitors
ASIA	China	SEA		Kexin No.35	#N/A	#N/A		2023		4) NARS crosses from CIP progenitors
ASIA	China	SEA		Kexin No.37	#N/A	#N/A		2023		4) NARS crosses from CIP progenitors
ASIA	China	SEA		Kexin No.40	#N/A	#N/A		2023		4) NARS crosses from CIP progenitors
ASIA	China	SEA		Kexin No.41	#N/A	#N/A		2023		4) NARS crosses from CIP progenitors
ASIA	Vietnam	SEA		Khoai vang (CFK69-1)				1982	CIP, Peru	3) NARS selections from CIP crosses
SSA	Mozambique	ESA	CIP395011.2	Kholophethe	393086	392640	1995	2011		3) NARS selections from CIP crosses
ASIA	Nepal	SA		Khumal Laxmi	BWH-87.316	BK(LB)		2008	CIP, Peru	3) NARS selections from CIP crosses
ASIA	Nepal	SA		Khumal Rato-2	MUS 136.3	3345D X 2238		1999	CIP, Peru	3) NARS selections from CIP crosses
ASIA	Nepal	SA		Khumal Seto 1	MP161377.23	B-5=65=Atlantic x Huinkul		1999	CIP, Peru	3) NARS selections from CIP crosses
ASIA	Nepal	SA		Khumal Ujjwal	L-235-4	NYL-2354		2014	INIA Chile	2) NARS-bred varieties distributed by CIP
ASIA	Nepal	SA		Khumal Upahar	CIP378946.4			2014	CIP, Peru	3) NARS selections from CIP crosses
SSA	Rwanda	WCA	CIP383120.14	Kigega	VHF-69.1	PHY MEX BULK	1983	1992		3) NARS selections from CIP crosses
ASIA	Indonesia	SEA		Kikondo	720050	Kikondo		2008	CIP, Peru	3) NARS selections from CIP crosses
SSA	Congo	WCA	CIP381381.20	Kindja	378494	PRECOZ BULK	1981	1996		3) NARS selections from CIP crosses
SSA	Madagascar	ESA	CIP377852.1	Kinga	BR-63.74	WRF-1923.1	1977	1987		3) NARS selections from CIP crosses
SSA	Burundi	WCA	CIP378699.2	Kinigi	65-ZA-5	YY.1	1978	1985		3) NARS selections from CIP crosses
SSA	Rwanda	WCA	CIP378699.2	Kinigi	65-ZA-5	YY.1	1978	1983		3) NARS selections from CIP crosses
SSA	Uganda	ESA	CIP378699.2	Kinigi	65-ZA-5	YY.1	1978	1984		3) NARS selections from CIP crosses
SSA	Zaire	WCA	CIP378699.2	Kinigi	65-ZA-5	YY.1	1978	-		3) NARS selections from CIP crosses
SSA	Uganda	ESA	CIP381379.9	Kisoro	378357	PRECOZ BULK	1981	1991		3) NARS selections from CIP crosses
SSA	Kenya	ESA	CIP393077.159	Konjo	387348	389746	1993	2015	KALRO/CIP	3) NARS selections from CIP crosses
LAC	Peru	LAC	CIP377744.1	Kori - INIA	M-1266-14 MEX	374035	1977	1993		3) NARS selections from CIP crosses
ASIA	Indonesia	SEA		Krespo	CIP384558.1	FBA-4		2005	CIP, Peru	3) NARS selections from CIP crosses
ASIA	Vietnam	SEA		KT1	388611	385305		2019	CIP, Peru	3) NARS selections from CIP crosses
ASIA	Vietnam	SEA		KT2	381064	LT.7		1995	CIP, Peru	3) NARS selections from CIP crosses
ASIA	Vietnam	SEA		KT3	Serrana	I.1035		2000	CIP, Peru	3) NARS selections from CIP crosses
ASIA	Vietnam	SEA		KT4	397077	392640		2020	CIP, Peru	3) NARS selections from CIP crosses
ASIA	Vietnam	SEA		KT6	Solara	395017		2020	CIP, Peru	4) NARS crosses from CIP progenitors
ASIA	Vietnam	SEA		KT7	KT3	398181		2022	CIP, Peru	4) NARS crosses from CIP progenitors
ASIA	India	SA	CIP377427.1	Kufri Chipsona 1	M-1266.14	374035	1977	1998	ICAR-CPRI, Shimla	4) NARS crosses from CIP progenitors
ASIA	India	SA		Kufri Chipsona 2	F-6	QB/B 92-4		1998	ICAR-CPRI, Shimla	4) NARS crosses from CIP progenitors
ASIA	India	SA		Kufri Chipsona 3	MP/91-86	Kufri Chipsona-2		2006	ICAR-CPRI, Shimla	4) NARS crosses from CIP progenitors
ASIA	India	SA		Kufri Chipsona 4	Atlantic	MP/92-35		2010	ICAR-CPRI, Shimla	4) NARS crosses from CIP progenitors
ASIA	India	SA		Kufri Frysona	MP/92-30	MP/90-94		2009	ICAR-CPRI, Shimla	4) NARS crosses from CIP progenitors
ASIA	India	SA		Kufri Himalini	I-1062	Tollocan		2006	ICAR-CPRI, Shimla	4) NARS crosses from CIP progenitors
ASIA	India	SA		Kufri Himsona	MP/92-35	Kufri Chipsona-2		2008	ICAR-CPRI, Shimla	4) NARS crosses from CIP progenitors
ASIA	India	SA		Kufri Karn	Cruza-27 (CP2376-575031)	HB/83-39		2018	ICAR-CPRI, Shimla	4) NARS crosses from CIP progenitors
ASIA	India	SA		Kufri Lalit	85-P-670	CP 3192		2013	ICAR-CPRI, Shimla	4) NARS crosses from CIP progenitors
ASIA	India	SA	CIP397065.28	Kufri Lima	391180.6=(C90.266)	392820.1=(C93.154)	1997	2018	CIP, Peru	3) NARS selections from CIP crosses
ASIA	India	SA		Kufri Manik	Kufri Arun	CP3192 (CIP380013.12)		2018	ICAR-CPRI, Shimla	4) NARS crosses from CIP progenitors
ASIA	India	SA		Kufri Mohan	MS/92-1090	CP 1704		2015	ICAR-CPRI, Shimla	4) NARS crosses from CIP progenitors
ASIA	India	SA		Kufri Sahyadri	D/79-56	CP 1974 (VTN)2 62.33.3)		2018	ICAR-CPRI, Shimla	4) NARS crosses from CIP progenitors
ASIA	India	SA		Kufri Surya	Kufri Lauvkar	LT-1		2006	ICAR-CPRI, Shimla	4) NARS crosses from CIP progenitors
ASIA	India	SA		Kufri Swarna	Kufri Jyoti	(VTn)2 62.33.3		1985	ICAR-CPRI, Shimla	4) NARS crosses from CIP progenitors
ASIA	India	SA	CIP397006.18	Kufri Thar 2	389468.3=(92.119)	88.052	1997	2020	CIP, Peru	3) NARS selections from CIP crosses
ASIA	India	SA	CIP392797.22	Kufri Uday	387521	APHRODITE	1992	2021	CIP, Peru	3) NARS selections from CIP crosses
ASIA	China	SEA		Kunshu No.2	387132	387171		2014	Kunming Academy of Agricultural Sciences, RTs Crops Research Institute of Yunnan Normal University, Xundian Agricultural Bureau, Dali Academy of Agricultural Sciences	3) NARS selections from CIP crosses
ASIA	China	SEA		Kunshu No.4	381380	XY16		2009	Kunming Academy of Agricultural Sciences and Yunnan Agricultural Technology Extension Station	3) NARS selections from CIP crosses
ASIA	China	SEA		Kunshu No.5	ACHIRANA	TPS-67		2012	Kunming Academy of Agricultural Sciences	3) NARS selections from CIP crosses
ASIA	China	SEA		Kunyuan No.9	#N/A	#N/A		2020		2) NARS-bred varieties distributed by CIP
SSA	Nigeria	WCA	CIP398190.200	Kyau	393078	392639	1998	2023	NRCRI and CIP	3) NARS selections from CIP crosses
SSA	Kenya	ESA	CIP393079.4	Lenana	387004	390357	1993	2017	CIP	3) NARS selections from CIP crosses
ASIA	China	SEA		Lianshu No.806	#N/A	#N/A		2019		2) NARS-bred varieties distributed by CIP
ASIA	China	SEA		Lingshu No.1	#N/A	#N/A		2019		4) NARS crosses from CIP progenitors
ASIA	China	SEA		Linshu No.18	#N/A	#N/A		2022		4) NARS crosses from CIP progenitors
ASIA	Vietnam	SEA		Lipsi				1995		3) NARS selections from CIP crosses
ASIA	China	SEA		Lishu No.1	#N/A	#N/A		2018		2) NARS-bred varieties distributed by CIP
ASIA	China	SEA		Lishu No.10	serrana-inta	PB08		2014	Lijiang Agricultural Sciences Research Institute and Cash Crop Research Institute, Yunnan Academy of Agricultural Sciences	4) NARS crosses from CIP progenitors
ASIA	China	SEA		Lishu No.10	#N/A	#N/A		2021		3) NARS selections from CIP crosses
ASIA	China	SEA		Lishu No.11	Cooperation 88	Garant		2014	Lijiang Agricultural Sciences Research Institute and Cash Crop Research Institute, Yunnan Academy of Agricultural Sciences	4) NARS crosses from CIP progenitors
ASIA	China	SEA		Lishu No.12	Cooperation 88	Garant		2014	Lijiang Agricultural Sciences Research Institute and Cash Crop Research Institute, Yunnan Academy of Agricultural Sciences	4) NARS crosses from CIP progenitors
ASIA	China	SEA		Lishu No.14	#N/A	#N/A		2020		4) NARS crosses from CIP progenitors
ASIA	China	SEA		Lishu No.15	#N/A	#N/A		2018		4) NARS crosses from CIP progenitors
ASIA	China	SEA		Lishu No.16	#N/A	#N/A		2020		4) NARS crosses from CIP progenitors
ASIA	China	SEA		Lishu No.17	#N/A	#N/A		2020		4) NARS crosses from CIP progenitors
ASIA	China	SEA		Lishu No.6	A10-39	NS40-37		2008	Lijiang Academy of Agricultural Sciences	3) NARS selections from CIP crosses
ASIA	China	SEA		LK99	#N/A	#N/A		2019		2) NARS-bred varieties distributed by CIP
ASIA	China	SEA		Longshu No.15	#N/A	#N/A		2020		4) NARS crosses from CIP progenitors
ASIA	China	SEA		Longshu No.19	#N/A	#N/A		2022		2) NARS-bred varieties distributed by CIP
ASIA	China	SEA		Longshu No.20	#N/A	#N/A		2022		4) NARS crosses from CIP progenitors
ASIA	China	SEA		Longshu No.3	35-131	73-21-1		1995	Food Crop Research Institute of Gansu Academy of Agricultural Sciences	4) NARS crosses from CIP progenitors
ASIA	China	SEA		Longshu No.8	#N/A	#N/A		2019		2) NARS-bred varieties distributed by CIP
ASIA	China	SEA		Longyu No.1	#N/A	#N/A		2018		4) NARS crosses from CIP progenitors
ASIA	China	SEA		Longyu No.2	#N/A	#N/A		2018		4) NARS crosses from CIP progenitors
ASIA	China	SEA		Longyushu No.1	#N/A	#N/A		2021		4) NARS crosses from CIP progenitors
SSA	Mozambique	ESA	CIP381381.13	Lulimile	378494	PRECOZ BULK	1981	2011		3) NARS selections from CIP crosses
ASIA	China	SEA		Luoshangshu No.9	#N/A	#N/A		2021		4) NARS crosses from CIP progenitors
ASIA	Indonesia	SEA		Maglia	Atlantic	391059		2013	CIP, Peru	3) NARS selections from CIP crosses
SSA	Burundi	WCA	CIP382195.21	Magome	676008=(INDIA-1039)	375333.1=(7XY.1)	1982	--		3) NARS selections from CIP crosses
SSA	Madagascar	ESA	CIP381381.20	Maharevo	378494	PRECOZ BULK	1981	1999		3) NARS selections from CIP crosses
SSA	Burundi	WCA	CIP374080.5	Majambere	801013=(MEX 72 =I-1058)	700764=(Casa Blanca EE-2010)	1974	1991		3) NARS selections from CIP crosses
SSA	Ethiopia	ESA	CIP374080.5	Managesha	801013=(MEX 72 =I-1058)	700764=(Casa Blanca EE-2010)	1974	1993		3) NARS selections from CIP crosses
SSA	Ethiopia	ESA	CIP389701.3	Mara Charre	--	--	1989	2005		3) NARS selections from CIP crosses
LAC	Peru	LAC	CIP388676.1	Maria Bonita-INIA	378015	PVY-BK	1988	1995		3) NARS selections from CIP crosses
LAC	Peru	LAC	CIP279142.12	Maria Huanca	AM 66-426	276012	1979	1987		3) NARS selections from CIP crosses
LAC	Peru	LAC	CIP386768.10	Maria Tambeña	(S/N-25 LM86B) 10	TBR x NEO TBR.	1986	1996		3) NARS selections from CIP crosses
SSA	Madagascar	ESA	CIP381381.9	Marotia	378494	PRECOZ BULK	1981	1999		3) NARS selections from CIP crosses
ASIA	Indonesia	SEA		Medians	Atlantic	CIP393284.39		2013	CIP, Peru	3) NARS selections from CIP crosses
ASIA	China	SEA		Menghuang No.2	#N/A	#N/A		2022		2) NARS-bred varieties distributed by CIP
ASIA	China	SEA		Mengshu 13	Red Warba	Hudan81-149		1983	Inner Mongolia Hulun Buir Academy of Agricultural Sciences	4) NARS crosses from CIP progenitors
SSA	Tanzania	ESA	CIP393371.58	Meru	387170	389746	1993	2012		3) NARS selections from CIP crosses
SSA	Rwanda	WCA	CIP393371.58	Meru/Twihaze	387170	389746	1993	2012		3) NARS selections from CIP crosses
ASIA	Georgia	CWANA	CIP392797.22	Meskhuri Tsiteli	387521	APHRODITE	1992	2011		3) NARS selections from CIP crosses
SSA	Madagascar	ESA	CIP377957.5	Meva	SNOW FLAKE	N551.12	1977	1991		3) NARS selections from CIP crosses
ASIA	China	SEA		Mianyu No.1	#N/A	#N/A		2022		3) NARS selections from CIP crosses
ASIA	China	SEA		Mincaishu No.1	#N/A	#N/A		2020		4) NARS crosses from CIP progenitors
ASIA	China	SEA		Mincaishu No.2	#N/A	#N/A		2020		4) NARS crosses from CIP progenitors
ASIA	China	SEA		Mincheng No.2	#N/A	#N/A		2020		4) NARS crosses from CIP progenitors
ASIA	China	SEA		Minfenghong	#N/A	#N/A		2020		2) NARS-bred varieties distributed by CIP
ASIA	China	SEA		Minshu No.1	#N/A	#N/A		2018		2) NARS-bred varieties distributed by CIP
ASIA	China	SEA		Minshu No.2	#N/A	#N/A		2018		4) NARS crosses from CIP progenitors
ASIA	China	SEA		Minshu No.3	#N/A	#N/A		2019		2) NARS-bred varieties distributed by CIP
ASIA	China	SEA		Minshu No.4	61-3	Katahdin		2009	Crop Institute of Sichuan Academy of Agricultural Sciences	4) NARS crosses from CIP progenitors
ASIA	China	SEA		Minshu No.5	#N/A	#N/A		2022		4) NARS crosses from CIP progenitors
ASIA	China	SEA		Minshu No.6	#N/A	#N/A		2022		2) NARS-bred varieties distributed by CIP
ASIA	Kazakhstan	CWANA	CIP388676.1	Miras	378015	PVY-BK	1988	--		3) NARS selections from CIP crosses
SSA	Rwanda	WCA	CIP386003.2	Mizero	BL-2.9	R-128.6	1986	1992		3) NARS selections from CIP crosses
ASIA	Nepal	SA		MS-42-3	N/A	N/A			CIP, Peru	3) NARS selections from CIP crosses
SSA	Rwanda	WCA	CIP383140.6	Mugogo	738	PLAISTED BULK	1983	1992		3) NARS selections from CIP crosses
SSA	Congo	WCA	CIP386022.2	Murhula	82J-24	BK 79.80	1986	1994		3) NARS selections from CIP crosses
LAC	Peru	LAC	CIP379735.1	Muru	XY14.7	720026=(RENACIMIENTO)	1979	1987		3) NARS selections from CIP crosses
SSA	Burundi	WCA	CIP380506.10	Muruta	CFK-69.1	14XY.4	1980	1986		3) NARS selections from CIP crosses
LAC	Peru	LAC	CIP398211.35	Musuq Tomasa	720072=(TOMASA CONDEMAYTA)	393613.2=(TXY.2)	1998	--		3) NARS selections from CIP crosses
ASIA	China	SEA		Muyushu No.1	#N/A	#N/A		2022		4) NARS crosses from CIP progenitors
SSA	Burundi	WCA	CIP378711.5	Muziranzara	65-ZA-5	800169=(DTO-28)	1978	--		3) NARS selections from CIP crosses
SSA	Malawi	ESA	CIP396036.201	Mwai	393078	393383	1996	2011		3) NARS selections from CIP crosses
SSA	Congo	WCA	CIP382171.4	N’Simire	380086	BULK MEX	1982	1996		3) NARS selections from CIP crosses
SSA	Uganda	ESA	CIP382171.4	Nakpot 1	380086	BULK MEX	1982	1999		3) NARS selections from CIP crosses
SSA	Uganda	ESA	CIP381403.8	Nakpot 2	378508	BULK	1981	1999		3) NARS selections from CIP crosses
SSA	Uganda	ESA	CIP387121.4	Nakpot 4	381401	575049=(CEW-69-1)	1987	2002		3) NARS selections from CIP crosses
ASIA	China	SEA		Nanzhong No.101	#N/A	#N/A		2022		3) NARS selections from CIP crosses
ASIA	China	SEA		Nanzhong No.105	#N/A	#N/A		2022		3) NARS selections from CIP crosses
ASIA	China	SEA		Nanzhong No.109	#N/A	#N/A		2022		4) NARS crosses from CIP progenitors
ASIA	China	SEA		Nanzhong No.110	#N/A	#N/A		2022		4) NARS crosses from CIP progenitors
SSA	Uganda	ESA	CIP396038.107	Naropot 1	393078	393281	1996	2015		3) NARS selections from CIP crosses
SSA	Uganda	ESA	CIP393280.82	Naropot 2	387015	386316.14=(XY.14)	1993	2015		3) NARS selections from CIP crosses
SSA	Uganda	ESA	CIP396034.103	Naropot 3	393042	393281	1996	2015		3) NARS selections from CIP crosses
SSA	Rwanda	WCA	CIP381391.3	Nderera	378505	BULK	1981	1992		3) NARS selections from CIP crosses
SSA	Rwanda	WCA	CIP398190.615	Ndeza	393078	392639	1998	2019		3) NARS selections from CIP crosses
SSA	Burundi	WCA	CIP387559.3	Nemared	LT-8	CIP PTL 591099.13	1987	1994		3) NARS selections from CIP crosses
SSA	Rwanda	WCA	CIP381395.1	Ngunda	378165	BULK	1981	1992		3) NARS selections from CIP crosses
ASIA	China	SEA		Ningshu No.12	Zhongxin 22	Ning 88-8-306		2007	Guyuan Academy of Agricultural Sciences	4) NARS crosses from CIP progenitors
ASIA	China	SEA		Ningshu No.14	#N/A	#N/A		2018		4) NARS crosses from CIP progenitors
ASIA	China	SEA		Ningshu No.15	Ningshu No.8	Lishu No.6		2014	Guyuan Academy of Agricultural Sciences	4) NARS crosses from CIP progenitors
ASIA	China	SEA		Ningshu No.18	#N/A	#N/A		2019		4) NARS crosses from CIP progenitors
ASIA	China	SEA		Ningshu No.20	#N/A	#N/A		2022		4) NARS crosses from CIP progenitors
SSA	Malawi	ESA	CIP396027.205	Njuli	392633	393383	1996	2011		3) NARS selections from CIP crosses
SSA	Rwanda	WCA	CIP393280.64	Nkunganire	387015	386316.14=(XY.14)	1993	2019		3) NARS selections from CIP crosses
SSA	Rwanda	WCA	CIP393280.64	Nkunganire	387015	386316.14=(XY.14)	1993	2019		3) NARS selections from CIP crosses
SSA	Kenya	ESA	CIP398190.200	Nyota	393078	392639	1998	2017	CIP	3) NARS selections from CIP crosses
ASIA	Vietnam	SEA		O7				1982	CIP, Peru	3) NARS selections from CIP crosses
ASIA	India	SA		P2	CP 2376	JP 100		2005	ICAR-CPRI, Shimla	4) NARS crosses from CIP progenitors
ASIA	Vietnam	SEA	CIP374080.5	P-3	801013=(MEX 72 =I-1058)	700764=(Casa Blanca EE-2010)	1974	1993		3) NARS selections from CIP crosses
LAC	Peru	LAC	CIP377744.2	P-9	M-1266-14 MEX	374035	1977	--		3) NARS selections from CIP crosses
LAC	Costa Rica	LAC	CIP398017.53	Palmira	391003	392639	1998	2020		3) NARS selections from CIP crosses
LAC	Costa Rica	LAC	CIP393280.64	Pasquí	387015	386316.14=(XY.14)	1993	2011		3) NARS selections from CIP crosses
LAC	Peru	LAC	CIP374080.5	Perricholi	801013=(MEX 72 =I-1058)	700764=(Casa Blanca EE-2010)	1974	1984		3) NARS selections from CIP crosses
ASIA	Vietnam	SEA		PO3				2007	CIP, Peru	3) NARS selections from CIP crosses
LAC	Peru	LAC	CIP399049.22	Poderosa	395262.2=(B1C4042.2)	395273.1=(B1C4053.1)	1999	2017		3) NARS selections from CIP crosses
LAC	Panama	LAC	CIP382171.10	PRECODEPA	380086	BULK MEX	1982	1992		3) NARS selections from CIP crosses
SSA	Angola	ESA	CIP395111.13	Preferencia Chevron	391686	393079	1995	2013		3) NARS selections from CIP crosses
LAC	Peru	LAC	CIP392781.1	Primavera	B71-74-49.12	385280.1=(XY.13)	1992	1996		3) NARS selections from CIP crosses
ASIA	Nepal	SA		PRP 25861.1	Desiree	LBR-40				3) NARS selections from CIP crosses
ASIA	Uzbekistan	CWANA	CIP390478.9	Pskom	720087=(SERRANA)	386287.1=(XY.4)	1990	2015		3) NARS selections from CIP crosses
LAC	Peru	LAC	CIP399075.7	Puca Lliclla INIA 312	395266.2=(B1C4046.2)	395282.3=(B1C4062.3)	1999	2007		3) NARS selections from CIP crosses
SSA	Kenya	ESA	CIP391691.96	Purple gold	381382	LB-CUZ.1	1991	2010	KALRO	3) NARS selections from CIP crosses
ASIA	China	SEA		Qianyu No.10	#N/A	#N/A		2021		4) NARS crosses from CIP progenitors
ASIA	China	SEA		Qianyu No.6	Shepody	387136		2010	Guizhou Potato Institute,Cash Crop Research Institute Yunnan Academy of Agricultural Sciences, Weining Agricultural Sciences Institute	3) NARS selections from CIP crosses
ASIA	China	SEA		Qianyu No.7	Chunshu No.3	Kunyin No.1		2010	Guizhou Potato Institute,Cash Crop Research Institute Yunnan Academy of Agricultural Sciences, Weining Agricultural Sciences Institute	4) NARS crosses from CIP progenitors
ASIA	China	SEA		Qianyu No.9	#N/A	#N/A		2021		4) NARS crosses from CIP progenitors
ASIA	China	SEA	CIP392797.22	Qingshu 9	387521	APHRODITE	1992	2011		3) NARS selections from CIP crosses
ASIA	China	SEA	CIP392797.22	Qingshu 9	387521	APHRODITE	1992	2011		3) NARS selections from CIP crosses
ASIA	China	SEA		Qingshu No.16	#N/A	#N/A		2022		4) NARS crosses from CIP progenitors
ASIA	China	SEA		Quanfeng No.5	#N/A	#N/A		2022		4) NARS crosses from CIP progenitors
ASIA	China	SEA		Quanfeng No.8	#N/A	#N/A		2022		2) NARS-bred varieties distributed by CIP
ASIA	China	SEA		Quanfeng No.F6	#N/A	#N/A		2021		2) NARS-bred varieties distributed by CIP
ASIA	China	SEA		Quanyun No.3	#N/A	#N/A		2018		3) NARS selections from CIP crosses
ASIA	China	SEA		Quanyun No.4	#N/A	#N/A		2018		3) NARS selections from CIP crosses
ASIA	Philippines	SEA	CIP385130.11	Raniag (Eben)	Y84.025	378015	1985	2000		3) NARS selections from CIP crosses
LAC	Peru	LAC	CIP388611.22	Reiche	720091=(MEX-32)	385305.1=(XY.9)	1988	1998		3) NARS selections from CIP crosses
ASIA	Indonesia	SEA		Repita	CIP387164.4	LBr-40		2005	CIP, Peru	3) NARS selections from CIP crosses
SSA	Angola	ESA	CIP395015.6	Rosa	393083	391679	1995	2014		3) NARS selections from CIP crosses
SSA	Burundi	WCA	CIP382171.4	Ruhanyura	380086	BULK MEX	1982	2003		3) NARS selections from CIP crosses
SSA	Burundi	WCA	CIP381381.9	Rukinzo	378494	PRECOZ BULK	1981	1993		3) NARS selections from CIP crosses
LAC	Bolivia	LAC	CIP374080.5	Runa Toralapa	801013=(MEX 72 =I-1058)	700764=(Casa Blanca EE-2010)	1974	1987		3) NARS selections from CIP crosses
ASIA	China	SEA		Saifeng No.2	#N/A	#N/A		2020		4) NARS crosses from CIP progenitors
ASIA	Bangladesh	SA	CIP385270.163	Saikat/BARI Alu-22	B-79-638.1	575049	1985	2004	CIP,Peru	3) NARS selections from CIP crosses
LAC	Peru	LAC	CIP279139.5	Santa Ana	279/39.5(AM66-426 x 275164.30)	700031 x 701535	1979	--		3) NARS selections from CIP crosses
ASIA	Uzbekistan	CWANA	CIP397077.16	Sarnav	392025.7=(LR93.221)	392820.1=(C93.154)	1997	2015		3) NARS selections from CIP crosses
SSA	Rwanda	WCA	CIP398190.89	Seka	393078	392639	1998	2020		3) NARS selections from CIP crosses
ASIA	China	SEA		Senda No.6	#N/A	#N/A		2021		2) NARS-bred varieties distributed by CIP
ASIA	China	SEA		Senda No.8	#N/A	#N/A		2021		4) NARS crosses from CIP progenitors
ASIA	Uzbekistan	CWANA	CIP397073.16	Serkhosil	392823.4=(LR93.120)	392820.1=(C93.154)	1997	2010		3) NARS selections from CIP crosses
SSA	Rwanda	WCA	CIP393385.39	Sherehekea	387232	387171	1993	2012		3) NARS selections from CIP crosses
SSA	Tanzania	ESA	CIP393385.39	Sherehekea	387232	387171	1993	2012		3) NARS selections from CIP crosses
SSA	Kenya	ESA	CIP393385.39	Sherekea	387232	387171	1993	2010	KALRO	3) NARS selections from CIP crosses
ASIA	China	SEA		Shifeng No.1	#N/A	#N/A		2022		2) NARS-bred varieties distributed by CIP
ASIA	China	SEA		Shifeng No.2	#N/A	#N/A		2022		4) NARS crosses from CIP progenitors
ASIA	China	SEA		Shihu No.6	#N/A	#N/A		2021		4) NARS crosses from CIP progenitors
ASIA	China	SEA		Shishu No.1	#N/A	#N/A		2018		2) NARS-bred varieties distributed by CIP
ASIA	China	SEA		Shishu No.2	#N/A	#N/A		2020		4) NARS crosses from CIP progenitors
ASIA	China	SEA		Shishu No.3	#N/A	#N/A		2020		4) NARS crosses from CIP progenitors
LAC	Peru	LAC	CIP387096.2	Shulay	382119	575049=(CEW-69-1)	1987	2017		3) NARS selections from CIP crosses
SSA	Ethiopia	ESA	CIP378501.16	Sissay	I-1058B	700111=(Paccosan)	1978	1987		3) NARS selections from CIP crosses
ASIA	Indonesia	SEA		Spudy Agrihorti	Atlantic	Repita		2018		4) NARS crosses from CIP progenitors
ASIA	China	SEA		Suixin No.1	#N/A	#N/A		2020		2) NARS-bred varieties distributed by CIP
ASIA	China	SEA	CIP390478.9	Tacna	720087=(SERRANA)	386287.1=(XY.4)	1990	2006	CIP, Peru	3) NARS selections from CIP crosses
LAC	Peru	LAC	CIP390478.9	Tacna	720087=(SERRANA)	386287.1=(XY.4)	1990	1993		3) NARS selections from CIP crosses
LAC	Peru	LAC	CIP374080.1	Tahuaqueña	801013=(MEX 72 =I-1058)	700764=(Casa Blanca EE-2010)	1974	1988		3) NARS selections from CIP crosses
ASIA	China	SEA		Taishu No.9	#N/A	#N/A		2022		2) NARS-bred varieties distributed by CIP
ASIA	Tajikistan	CWANA	CIP392797.22	Tajikiston	387521	APHRODITE	1992	2013		3) NARS selections from CIP crosses
SSA	Rwanda	WCA	CIP381381.13	Tengeru	378494	PRECOZ BULK	1981	2012		3) NARS selections from CIP crosses
SSA	Tanzania	ESA	CIP381381.13	Tengeru	378494	PRECOZ BULK	1981	2012		3) NARS selections from CIP crosses
ASIA	Indonesia	SEA		Tenggo	CIP380584.3			2005	CIP, Peru	3) NARS selections from CIP crosses
ASIA	China	SEA		Tengyu No.1	#N/A	#N/A		2022		2) NARS-bred varieties distributed by CIP
SSA	Malawi	ESA	CIP381381.13	Thandizo	378494	PRECOZ BULK	1981	2011		3) NARS selections from CIP crosses
ASIA	China	SEA		Tianbangshu No.5	#N/A	#N/A		2018		2) NARS-bred varieties distributed by CIP
ASIA	China	SEA		Tianyuan No.1	#N/A	#N/A		2018		2) NARS-bred varieties distributed by CIP
LAC	Venezuela	LAC	CIP382171.11	Tibisay	380086	BULK MEX	1982	1995		3) NARS selections from CIP crosses
SSA	Kenya	ESA	CIP381381.13	Tigoni	378494	PRECOZ BULK	1981	1998	KALRO	3) NARS selections from CIP crosses
ASIA	China	SEA		Tongshu No.1	#N/A	#N/A		2022		4) NARS crosses from CIP progenitors
ASIA	China	SEA		Tongshu No.20	Ⅱ-14	NS78-7		2005	High Latitude Crop Research Institute, Shanxi Academy of Agricultural Sciences	4) NARS crosses from CIP progenitors
ASIA	China	SEA		Tongshu No.23	Helan No.7	{8029-[S2-26-13-(3)]/NS78-4}		2004	High Latitude Crop Research Institute, Shanxi Academy of Agricultural Sciences	4) NARS crosses from CIP progenitors
ASIA	China	SEA		Tongshu No.28	#N/A	#N/A		2018		2) NARS-bred varieties distributed by CIP
ASIA	China	SEA		Tongshu No.29	#N/A	#N/A		2018		3) NARS selections from CIP crosses
ASIA	Nepal	SA		TPS	MFII	TPS-67		2014	CIP, Peru	3) NARS selections from CIP crosses
ASIA	Nepal	SA		TPS-2	TPS 7	TPS 67		2014	CIP, Peru	3) NARS selections from CIP crosses
ASIA	Georgia	CWANA	CIP398208.620	Tskriala	393372	392634	1998	2020		3) NARS selections from CIP crosses
SSA	Cameroon	WCA	CIP381406.6	Tubira	378494	BULK	1981	1992		3) NARS selections from CIP crosses
ASIA	China	SEA		Tuyan No.1	#N/A	#N/A		2018		4) NARS crosses from CIP progenitors
ASIA	China	SEA		Tuyan No.2	#N/A	#N/A		2018		4) NARS crosses from CIP progenitors
ASIA	China	SEA		Tuyan No.5	#N/A	#N/A		2022		4) NARS crosses from CIP progenitors
SSA	Rwanda	WCA	CIP392657.8	Twigire	387341	387171	1992	2020		3) NARS selections from CIP crosses
LAC	Peru	LAC	CIP380109.30	UNALM Guisi	377389	WILA IMILLA	1980	1996		3) NARS selections from CIP crosses
SSA	Kenya	ESA	CIP392797.22	UNICA	387521	APHRODITE	1992	2015	KALRO/CIP	3) NARS selections from CIP crosses
SSA	Nigeria	WCA	CIP392797.22	UNICA	387521	APHRODITE	1992	2023	NRCRI and CIP	3) NARS selections from CIP crosses
LAC	Peru	LAC	CIP392797.22	UNICA	387521	APHRODITE	1992	1998		3) NARS selections from CIP crosses
ASIA	Kazakhstan	CWANA	CIP392780.1	Ushkonir	703364=(SEDAFIN)	YY.3	1992	--		3) NARS selections from CIP crosses
ASIA	Vietnam	SEA		VC38-6	DTO.2	7XY.1		2002	CIP, Peru	3) NARS selections from CIP crosses
ASIA	Indonesia	SEA		Ventury Agrihorti	Atlantic	393284		2021		4) NARS crosses from CIP progenitors
ASIA	Indonesia	SEA		Vernei	CIP391011.17	CIP385524.9		2011	CIP, Peru	3) NARS selections from CIP crosses
SSA	Burundi	WCA	CIP381381.20	Victoria	378494	PRECOZ BULK	1981	1998		3) NARS selections from CIP crosses
SSA	Uganda	ESA	CIP381381.20	Victoria	378494	PRECOZ BULK	1981	1992		3) NARS selections from CIP crosses
SSA	Rwanda	WCA	CIP381381.20	Victoria/Asante	378494	PRECOZ BULK	1981	1996		3) NARS selections from CIP crosses
SSA	Mozambique	ESA	CIP393077.54	Wa kaya	387348	389746	1993	2011		3) NARS selections from CIP crosses
SSA	Kenya	ESA	CIP393371.157	Wanjiku	387170	389746	1993	2017	CIP	3) NARS selections from CIP crosses
ASIA	China	SEA		Xianghe No.1	#N/A	#N/A		2021		4) NARS crosses from CIP progenitors
ASIA	China	SEA		Xiangshu No.3	#N/A	#N/A		2021		3) NARS selections from CIP crosses
ASIA	China	SEA		Xingjia No.2	Gloria	21-36-27-31			Heilongjiang Daxinganling Academy of Agriculture and Forestry Sciences	4) NARS crosses from CIP progenitors
ASIA	China	SEA		Xingjia No.3	#N/A	#N/A		2018		4) NARS crosses from CIP progenitors
ASIA	China	SEA		Xingjia No.6	#N/A	#N/A		2022		4) NARS crosses from CIP progenitors
ASIA	China	SEA		Xingjia No.7	#N/A	#N/A		2022		4) NARS crosses from CIP progenitors
ASIA	China	SEA		Xinkeshu No.1	#N/A	#N/A		2018		4) NARS crosses from CIP progenitors
ASIA	China	SEA		Xisen No.3	#N/A	#N/A		2017		2) NARS-bred varieties distributed by CIP
ASIA	China	SEA		Xisen No.4	#N/A	#N/A		2019		2) NARS-bred varieties distributed by CIP
ASIA	China	SEA		Xisen No.6	#N/A	#N/A		2017		2) NARS-bred varieties distributed by CIP
ASIA	China	SEA		Xishu No.1	Liangshu 97	S033349		2013	Xichang College	4) NARS crosses from CIP progenitors
ASIA	China	SEA		Xuanshu No.2	ECSort	CFK69.1		2011	Xuanwei Agricultural Technology Extension Center	4) NARS crosses from CIP progenitors
ASIA	China	SEA		Xuanshu No.4	CIP994016（Serrana x TPS67）			2009	Xuanwei Agricultural Technology Extension Center	3) NARS selections from CIP crosses
ASIA	China	SEA		Xuanshu No.5	VYTOK	387136		2012	Xuanwei Agricultural Technology Extension Center	4) NARS crosses from CIP progenitors
ASIA	China	SEA		Xuanshu No.8	#N/A	#N/A		2020		4) NARS crosses from CIP progenitors
ASIA	China	SEA		Xuechuan No.7	#N/A	#N/A		2020		2) NARS-bred varieties distributed by CIP
ASIA	China	SEA		Xuechuan No.8	#N/A	#N/A		2020		2) NARS-bred varieties distributed by CIP
ASIA	China	SEA		Xueyu No.1	#N/A	#N/A		2018		2) NARS-bred varieties distributed by CIP
ASIA	China	SEA		Xueyu No.19	#N/A	#N/A		2023		2) NARS-bred varieties distributed by CIP
ASIA	China	SEA		Xueyu No.23	#N/A	#N/A		2023		4) NARS crosses from CIP progenitors
LAC	Peru	LAC	CIP379735.3	Yana	XY14.7	720026=(RENACIMIENTO)	1979	1987		3) NARS selections from CIP crosses
ASIA	China	SEA		Yanshu No.10	#N/A	#N/A		2019		4) NARS crosses from CIP progenitors
ASIA	China	SEA		Yanshu No.12	#N/A	#N/A		2019		4) NARS crosses from CIP progenitors
ASIA	China	SEA		Yanshu No.13	#N/A	#N/A		2021		4) NARS crosses from CIP progenitors
ASIA	China	SEA		Yanshu No.14	#N/A	#N/A		2021		4) NARS crosses from CIP progenitors
ASIA	Turkey	CWANA	CIP380543.2	Yayla Kisi	720087=(SERRANA)	XY15.4	1980	1992		3) NARS selections from CIP crosses
ASIA	China	SEA		Yingbao No.9	#N/A	#N/A		2019		4) NARS crosses from CIP progenitors
ASIA	China	SEA		Yingfashu No.1	#N/A	#N/A		2021		3) NARS selections from CIP crosses
ASIA	China	SEA		Youjia No.70	#N/A	#N/A		2019		2) NARS-bred varieties distributed by CIP
ASIA	China	SEA		Youjin	NS88—31	8023—10		2014	Heilongjiang Seed Management Bureau	4) NARS crosses from CIP progenitors
ASIA	China	SEA		Youjin	NS88—31	8023—10		2018		3) NARS selections from CIP crosses
ASIA	China	SEA		Yumalingshu No.1	#N/A	#N/A		2020		4) NARS crosses from CIP progenitors
ASIA	China	SEA		Yumalingshu No.12	#N/A	#N/A		2020		4) NARS crosses from CIP progenitors
ASIA	China	SEA		Yumalingshu No.15	#N/A	#N/A		2020		4) NARS crosses from CIP progenitors
ASIA	China	SEA		Yunshu 101	S95-105	Neishu No.7		2004	Cash Crop Research Institute, Yunnan Academy of Agricultural Sciences	4) NARS crosses from CIP progenitors
ASIA	China	SEA		Yunshu 102	S95-105	Neishu No.7		2007	Cash Crop Research Institute, Yunnan Academy of Agricultural Sciences	4) NARS crosses from CIP progenitors
ASIA	China	SEA		Yunshu 201	S95-105	Neishu No.7		2004	Cash Crop Research Institute, Yunnan Academy of Agricultural Sciences	4) NARS crosses from CIP progenitors
ASIA	China	SEA		Yunshu 202	Garant	Cooperation 003		2013	Cash Crop Research Institute, Yunnan Academy of Agricultural Sciences	4) NARS crosses from CIP progenitors
ASIA	China	SEA		Yunshu 203	Cooperation 23	Kunyin No.6		2012	Cash Crop Research Institute, Yunnan Academy of Agricultural Sciences and Zhaotong Agricultual Technology Research Institute and Xuanwei Agricultural Technology Extension Center	4) NARS crosses from CIP progenitors
ASIA	China	SEA		Yunshu 304	yakhant	387136			Cash Crop Research Institute, Yunnan Academy of Agricultural Sciences	4) NARS crosses from CIP progenitors
ASIA	China	SEA		Yunshu 401	3258	Atlantic		2012	Cash Crop Research Institute, Yunnan Academy of Agricultural Sciences	4) NARS crosses from CIP progenitors
ASIA	China	SEA		Yunshu 502	shepody	serrana-inta		2011	Cash Crop Research Institute, Yunnan Academy of Agricultural Sciences and Puer Agricultural Sciences Research Institute	2) NARS-bred varieties distributed by CIP
ASIA	China	SEA		Yunshu 503	Feishu	387136		2008	Cash Crop Research Institute, Yunnan Academy of Agricultural Sciences and Wenshan Prefecture Agricultural Sciences Research Institute	4) NARS crosses from CIP progenitors
ASIA	China	SEA		Yunshu 504	VERAS	Neishu No.7		2008	Cash Crop Research Institute, Yunnan Academy of Agricultural Sciences and Wenshan Prefecture Agricultural Sciences Research Institute	4) NARS crosses from CIP progenitors
ASIA	China	SEA		Yunshu 505	Serrana	YAKHANT		2011	Cash Crop Research Institute, Yunnan Academy of Agricultural Sciences and Dehong Prefecture Agricultural Sciences Research Institute	4) NARS crosses from CIP progenitors
ASIA	China	SEA		Yunshu 601	Huizexiaowuyangyu	Cooperation 23		2009	Cash Crop Research Institute, Yunnan Academy of Agricultural Sciences	4) NARS crosses from CIP progenitors
ASIA	China	SEA		Yunshu 701	Cooperation 23	Zhuanxinwu		2012	Cash Crop Research Institute, Yunnan Academy of Agricultural Sciences	4) NARS crosses from CIP progenitors
ASIA	China	SEA		Yunshu 801	B71.74.39.10	SERRANA-INTA		2014	Cash Crop Research Institute, Yunnan Academy of Agricultural Sciences and Xuanwei Agricultural Technology Extension Center	3) NARS selections from CIP crosses
ASIA	China	SEA		Yunshu No.105	#N/A	#N/A		2018		4) NARS crosses from CIP progenitors
ASIA	China	SEA		Yunshu No.107	#N/A	#N/A		2018		3) NARS selections from CIP crosses
ASIA	China	SEA		Yunshu No.108	#N/A	#N/A		2021		3) NARS selections from CIP crosses
ASIA	China	SEA		Yunshu No.109	#N/A	#N/A		2021		3) NARS selections from CIP crosses
ASIA	China	SEA		Yunshu No.111	#N/A	#N/A		2021		3) NARS selections from CIP crosses
ASIA	China	SEA		Yunshu No.112	#N/A	#N/A		2021		3) NARS selections from CIP crosses
ASIA	China	SEA		Yunshu No.113	#N/A	#N/A		2021		3) NARS selections from CIP crosses
ASIA	China	SEA		Yunshu No.202	Garant	Cooperation 003		2018		3) NARS selections from CIP crosses
ASIA	China	SEA		Yunshu No.304	yakhant	387136		2018		3) NARS selections from CIP crosses
ASIA	China	SEA		Yunshu No.306	#N/A	#N/A		2018		4) NARS crosses from CIP progenitors
ASIA	China	SEA		Yunshu No.401	3258	Atlantic		2018		2) NARS-bred varieties distributed by CIP
ASIA	China	SEA		Yunshu No.505	Serrana	YAKHANT		2018		3) NARS selections from CIP crosses
ASIA	China	SEA		Yunshu No.902	#N/A	#N/A		2018		3) NARS selections from CIP crosses
ASIA	China	SEA		Yunshu301	93-92	C89-94		2007	Cash Crop Research Institute, Yunnan Academy of Agricultural Sciences	4) NARS crosses from CIP progenitors
ASIA	China	SEA		Yushangshu No.11	#N/A	#N/A		2021		4) NARS crosses from CIP progenitors
ASIA	China	SEA		Yushangshu No.2	#N/A	#N/A		2021		4) NARS crosses from CIP progenitors
ASIA	China	SEA		Yushu CA	377427	7xy.1		1997	Yunnan Dali Seed Company and Yunnan Normal University	3) NARS selections from CIP crosses
ASIA	China	SEA		Yushu No.1	#N/A	#N/A		2019		2) NARS-bred varieties distributed by CIP
ASIA	India	SA		Yusikap	MPI61.375/23	B25.65		1988	CIP, Peru	3) NARS selections from CIP crosses
ASIA	Bhutan	SA	CIP392797.22	Yusimaap	387521	APHRODITE	1992	2020		3) NARS selections from CIP crosses
ASIA	China	SEA		Yuwanshu No.16	#N/A	#N/A		2023		4) NARS crosses from CIP progenitors
SSA	Ethiopia	ESA	CIP380479.6	Zenge	INDIA-967	LT XY BULK	1980	2001		3) NARS selections from CIP crosses
ASIA	China	SEA		Zhangnongshu No.1	#N/A	#N/A		2022		2) NARS-bred varieties distributed by CIP
ASIA	China	SEA		Zhaoshu No.6	#N/A	#N/A		2021		3) NARS selections from CIP crosses
ASIA	China	SEA		Zhengshangshu No.10	#N/A	#N/A		2020		2) NARS-bred varieties distributed by CIP
ASIA	China	SEA		Zhengshu No.5	#N/A	#N/A		2017		4) NARS crosses from CIP progenitors
ASIA	China	SEA		Zhengshu No.7	#N/A	#N/A		2020		2) NARS-bred varieties distributed by CIP
ASIA	China	SEA		Zhengshu No.9	#N/A	#N/A		2020		4) NARS crosses from CIP progenitors
ASIA	China	SEA		Zhenshu No.1	GARANT	3221		2012	Zhenxiong Agricultural Technology Extension Center and Cash Crop Research Institute, Yunnan Academy of Agricultural Sciences	4) NARS crosses from CIP progenitors
ASIA	China	SEA		Zheshu No.937	#N/A	#N/A		2023		4) NARS crosses from CIP progenitors
ASIA	China	SEA		Zheshu No.956	#N/A	#N/A		2019		4) NARS crosses from CIP progenitors
ASIA	China	SEA		Zhongjia No.16	#N/A	#N/A		2021		2) NARS-bred varieties distributed by CIP
ASIA	China	SEA		Zhongjia No.28	#N/A	#N/A		2021		3) NARS selections from CIP crosses
ASIA	China	SEA		Zhongjia No.3	#N/A	#N/A		2022		2) NARS-bred varieties distributed by CIP
ASIA	China	SEA		Zhongjia No.33	#N/A	#N/A		2021		2) NARS-bred varieties distributed by CIP
ASIA	China	SEA		Zhongjia No.4	#N/A	#N/A		2022		2) NARS-bred varieties distributed by CIP
ASIA	China	SEA		Zhongjia No.5	#N/A	#N/A		2022		2) NARS-bred varieties distributed by CIP
ASIA	China	SEA		Zhongshu No.13	Shepody	Generation of Zhongshu No.3		2007	Chinese Academy of Agricultural Sciences	4) NARS crosses from CIP progenitors
ASIA	China	SEA		Zhongshu No.14	#N/A	#N/A		2018		4) NARS crosses from CIP progenitors
ASIA	China	SEA		Zhongshu No.15	#N/A	#N/A		2019		4) NARS crosses from CIP progenitors
ASIA	China	SEA		Zhongshu No.16	#N/A	#N/A		2019		3) NARS selections from CIP crosses
ASIA	China	SEA		Zhongshu No.17	881-19	Zhongshu No.6		2010	Chinese Academy of Agricultural Sciences	4) NARS crosses from CIP progenitors
ASIA	China	SEA		Zhongshu No.18	C91.628	C93.154		2011	Chinese Academy of Agricultural Sciences	3) NARS selections from CIP crosses
ASIA	China	SEA		Zhongshu No.19	92.187	C93.154		2011	Chinese Academy of Agricultural Sciences	3) NARS selections from CIP crosses
ASIA	China	SEA		Zhongshu No.2	LT-2	DTO-33		1990	Vegetable Flower Institute, CAAS	3) NARS selections from CIP crosses
ASIA	China	SEA		Zhongshu No.20	LR93.050	92.187			Chinese Academy of Agricultural Sciences	3) NARS selections from CIP crosses
ASIA	China	SEA		Zhongshu No.21	92.187	C93.154		2012	Institute of Vegetables and Flowers, Chinese Academy of Agricultural Science	3) NARS selections from CIP crosses
ASIA	China	SEA		Zhongshu No.22	#N/A	#N/A		2020		3) NARS selections from CIP crosses
ASIA	China	SEA		Zhongshu No.26	#N/A	#N/A		2020		3) NARS selections from CIP crosses
ASIA	China	SEA		Zhongshu No.27	#N/A	#N/A		2020		3) NARS selections from CIP crosses
ASIA	China	SEA		Zhongshu No.3	Jingfeng No.1	BF77A		1994	Vegetable Flower Institute, CAAS	4) NARS crosses from CIP progenitors
ASIA	China	SEA		Zhongshu No.33	#N/A	#N/A		2020		4) NARS crosses from CIP progenitors
ASIA	China	SEA		Zhongshu No.4	#N/A	#N/A		2018		4) NARS crosses from CIP progenitors
ASIA	China	SEA		Zhongshu No.5	Zhongshu No.3			2004	Vegetable Flower Institute, CAAS	4) NARS crosses from CIP progenitors
ASIA	China	SEA		Zhongshu No.6	#N/A	#N/A		2018		3) NARS selections from CIP crosses
ASIA	China	SEA		Zhongshu No.7	Zhongshu No.2	Jizhangshu No.4		2006	Chinese Academy of Agricultural Sciences	4) NARS crosses from CIP progenitors
ASIA	China	SEA		Zhongshu No.9	Shepody	Zhongshu No.3		2006	Chinese Academy of Agricultural Sciences	4) NARS crosses from CIP progenitors
ASIA	China	SEA		Zhongshuzao No.35	#N/A	#N/A		2020		4) NARS crosses from CIP progenitors
ASIA	China	SEA		Zhongshuzao No.43	#N/A	#N/A		2020		4) NARS crosses from CIP progenitors
ASIA	China	SEA		Zhongshuzao No.44	#N/A	#N/A		2022		4) NARS crosses from CIP progenitors
ASIA	China	SEA		Zhongshuzao No.45	#N/A	#N/A		2022		4) NARS crosses from CIP progenitors
ASIA	China	SEA		Zhongshuzao No.47	#N/A	#N/A		2022		4) NARS crosses from CIP progenitors
ASIA	China	SEA		Zhuangshu No.5	#N/A	#N/A		2023		4) NARS crosses from CIP progenitors
SSA	Malawi	ESA	CIP381381.20	Zikomo	378494	PRECOZ BULK	1981	2011		3) NARS selections from CIP crosses
ASIA	China	SEA		Ziluolan	#N/A	#N/A		2018		4) NARS crosses from CIP progenitors
ASIA	Tajikistan	CWANA	CIP392780.1	АН-1	703364=(SEDAFIN)	YY.3	1992	2017		3) NARS selections from CIP crosses
